# Supplementary material for: Chaerilus pseudoconchiformus sp. n. and an updated key of the chaerilid scorpions from China (Scorpiones, Chaerilidae)
Source: Zookeys. 2015 Apr 8;(495):41–51. doi: 10.3897/zookeys.495.9016 (PMC4400404; doi:10.3897/zookeys.495.9016)
Supplement: XML Treatment for Chaerilus pseudoconchiformus [file zookeys.495.9016-treatment1.xml]

<!DOCTYPE tp:taxon-treatment
  PUBLIC "-//TaxonX//DTD Taxonomic Treatment Publishing DTD v0 20100105//EN" "tax-treatment-NSO.dtd">
<tp:taxon-treatment xmlns:tp="http://www.plazi.org/taxpub"><tp:treatment-meta><kwd-group><label>Taxon classification</label><kwd><named-content content-type="kingdom">Animalia</named-content></kwd><kwd><named-content content-type="order">Scorpiones</named-content></kwd><kwd><named-content content-type="family">Chaerilidae</named-content></kwd></kwd-group><mixed-citation publication-type="journal"><person-group><name><surname>Yin</surname><given-names>Shijin</given-names></name><name><surname>Qiu</surname><given-names>Yanning</given-names></name><name><surname>Pan</surname><given-names>Zhaohui</given-names></name><name><surname>Li</surname><given-names>Shaobin</given-names></name><name><surname>Di</surname><given-names>Zhiyong</given-names></name></person-group><article-title><italic><tp:taxon-name><tp:taxon-name-part taxon-name-part-type="genus">Chaerilus</tp:taxon-name-part> <tp:taxon-name-part taxon-name-part-type="species">pseudoconchiformus</tp:taxon-name-part></tp:taxon-name></italic> sp. n. and an updated key of the chaerilid scorpions from China (<tp:taxon-name><tp:taxon-name-part taxon-name-part-type="order">Scorpiones</tp:taxon-name-part></tp:taxon-name>, <tp:taxon-name><tp:taxon-name-part taxon-name-part-type="family">Chaerilidae</tp:taxon-name-part></tp:taxon-name>)</article-title><source>Zookeys</source><day>8</day><month>4</month><year>2015</year><volume>2015</volume><issue>495</issue><fpage>41</fpage><lpage>51</lpage><pub-id pub-id-type="doi">10.3897/zookeys.495.9016</pub-id></mixed-citation></tp:treatment-meta><tp:nomenclature><tp:taxon-name>
                            <tp:taxon-name-part taxon-name-part-type="genus">Chaerilus</tp:taxon-name-part>
                            <tp:taxon-name-part taxon-name-part-type="species">pseudoconchiformus</tp:taxon-name-part>
                            <object-id xmlns:xlink="http://www.w3.org/1999/xlink" content-type="zoobank" xlink:type="simple">http://zoobank.org/569B23FC-86FB-4E16-8487-047B100BF9DC</object-id>
                        </tp:taxon-name><tp:taxon-status xmlns:xlink="http://www.w3.org/1999/xlink" xlink:type="simple">sp. n.</tp:taxon-status><xref ref-type="fig" rid="F1">Figs 1–4</xref><xref ref-type="fig" rid="F2">, 5−25</xref><xref ref-type="fig" rid="F3">, 26–35</xref><xref ref-type="table" rid="T1">, Tables 1</xref><xref ref-type="table" rid="T2">, 2</xref></tp:nomenclature><tp:treatment-sec sec-type="Type material"><title>Type material.</title><p>Holotype, male, China: Xizang, Nyingchi County (Linzhi County), VIII/2014, Zhiyong Di and Tao Li leg. (Ar.-USTC-XZLZ1401); paratypes: 1 adult male, 9 adult females, same data as holotype (Ar.-USTC-XZLZ1402−11) (kept in USTC).</p></tp:treatment-sec><tp:treatment-sec sec-type="Diagnosis"><title>Diagnosis.</title><p>The new species differs from its congeners by the following features: approximately 30−40 mm in total length (Table <xref ref-type="table" rid="T2">2</xref>); carapace with the anterior margin straight; chela with length/width ratio: average of 3.3 in males, and 2.5 in females (Table <xref ref-type="table" rid="T2">2</xref>); eight or nine (usually eight) rows of denticles on fixed and movable fingers of pedipalp chelae; five pectinal teeth in males and three or four in females. <!--PageBreak--><!--PageBreak--><!--PageBreak--><italic><tp:taxon-name><tp:taxon-name-part taxon-name-part-type="genus">Chaerilus</tp:taxon-name-part> <tp:taxon-name-part taxon-name-part-type="species">pseudoconchiformus</tp:taxon-name-part></tp:taxon-name></italic> sp. n. can be distinguished from the geographically and morphologically closely related species (Tables <xref ref-type="table" rid="T2">2</xref>–<xref ref-type="table" rid="T3">3</xref>, and key). Morphologically closest are <italic><tp:taxon-name><tp:taxon-name-part taxon-name-part-type="genus">Chaerilus</tp:taxon-name-part> <tp:taxon-name-part taxon-name-part-type="species">conchiformus</tp:taxon-name-part></tp:taxon-name></italic> and <italic><tp:taxon-name><tp:taxon-name-part taxon-name-part-type="genus">Chaerilus</tp:taxon-name-part> <tp:taxon-name-part taxon-name-part-type="species">wrzecionkoi</tp:taxon-name-part></tp:taxon-name></italic>. Both these species have similar body lengths, as well as similar numbers of denticle rows on fixed and movable fingers of the pedipalp chelae. They can be distinguished by the length/width ratio of the pedipalp chela: manus of pedipalp in male narrow and long, chela length/width ratio in male higher than 3 (average of 3.3 in two males, and 2.5 in nine females) in <italic><tp:taxon-name><tp:taxon-name-part taxon-name-part-type="genus">Chaerilus</tp:taxon-name-part> <tp:taxon-name-part taxon-name-part-type="species">pseudoconchiformus</tp:taxon-name-part></tp:taxon-name></italic> sp. n.; manus of pedipalp in male robust (<xref ref-type="bibr" rid="B9">Kovařík 2012</xref>: Fig. 68), chela length/width ratio in both sex adults lower than 2.6 in <italic><tp:taxon-name><tp:taxon-name-part taxon-name-part-type="genus">Chaerilus</tp:taxon-name-part> <tp:taxon-name-part taxon-name-part-type="species">wrzecionkoi</tp:taxon-name-part></tp:taxon-name></italic> (Kovařík, 2012: 2); manus of pedipalp in both sex adults robust (<xref ref-type="bibr" rid="B16">Zhu et al. (2008)</xref>: Figs 3, 17), chela length/width ratio in one male adult is 2.4 (paratype: Ar.–MHU–XZ0102), in two females (including the holotype) lower than 2.0 in <italic><tp:taxon-name><tp:taxon-name-part taxon-name-part-type="genus">Chaerilus</tp:taxon-name-part> <tp:taxon-name-part taxon-name-part-type="species">conchiformus</tp:taxon-name-part></tp:taxon-name></italic>. Furthermore, <italic><tp:taxon-name><tp:taxon-name-part taxon-name-part-type="genus">Chaerilus</tp:taxon-name-part> <tp:taxon-name-part taxon-name-part-type="species">pseudoconchiformus</tp:taxon-name-part></tp:taxon-name></italic> sp. n. has more slender pedipalps than <italic><tp:taxon-name><tp:taxon-name-part taxon-name-part-type="genus">Chaerilus</tp:taxon-name-part> <tp:taxon-name-part taxon-name-part-type="species">wrzecionkoi</tp:taxon-name-part></tp:taxon-name></italic> (Table <xref ref-type="table" rid="T1">1</xref>; <xref ref-type="bibr" rid="B9">Kovařík 2012</xref>: 13), in other words, the length ratio of pedipalp (LRP) is distinctly larger than the length ratio of total length (LRT) of <italic><tp:taxon-name><tp:taxon-name-part taxon-name-part-type="genus">Chaerilus</tp:taxon-name-part> <tp:taxon-name-part taxon-name-part-type="species">pseudoconchiformus</tp:taxon-name-part></tp:taxon-name></italic> sp. n. and <italic><tp:taxon-name><tp:taxon-name-part taxon-name-part-type="genus">Chaerilus</tp:taxon-name-part> <tp:taxon-name-part taxon-name-part-type="species">wrzecionkoi</tp:taxon-name-part></tp:taxon-name></italic>: 1.14 (LRP), 1.01 (LRT) in male holotypes; 1.08 (LRP), 0.95 (LRT) in female allotypes of <italic><tp:taxon-name><tp:taxon-name-part taxon-name-part-type="genus">Chaerilus</tp:taxon-name-part> <tp:taxon-name-part taxon-name-part-type="species">pseudoconchiformus</tp:taxon-name-part></tp:taxon-name></italic> sp. n. and <italic><tp:taxon-name><tp:taxon-name-part taxon-name-part-type="genus">Chaerilus</tp:taxon-name-part> <tp:taxon-name-part taxon-name-part-type="species">wrzecionkoi</tp:taxon-name-part></tp:taxon-name></italic> (Table <xref ref-type="table" rid="T1">1</xref>).</p><fig id="F1" position="float" orientation="portrait"><label>Figures 1–4.</label><caption><p><italic><tp:taxon-name><tp:taxon-name-part taxon-name-part-type="genus">Chaerilus</tp:taxon-name-part> <tp:taxon-name-part taxon-name-part-type="species">pseudoconchiformus</tp:taxon-name-part></tp:taxon-name></italic> sp. n., dorsal and ventral habitus: <bold>1–2</bold> Male holotype (Ar.−USTC−XZLZ1401) <bold>3–4</bold> Female paratype (Ar.−USTC−XZLZ1402). Scale bar = 10 mm.</p></caption><graphic xmlns:xlink="http://www.w3.org/1999/xlink" xlink:href="zookeys-495-041-g001.jpg" position="float" orientation="portrait" xlink:type="simple" id="oo_41605.jpg"/></fig><fig id="F2" position="float" orientation="portrait"><label>Figures 5–25.</label><caption><p><italic><tp:taxon-name><tp:taxon-name-part taxon-name-part-type="genus">Chaerilus</tp:taxon-name-part> <tp:taxon-name-part taxon-name-part-type="species">pseudoconchiformus</tp:taxon-name-part></tp:taxon-name></italic> sp. n. Male holotype: <bold>5</bold> Carapace, dorsal aspect <bold>6</bold> Lateral eyes area <bold>7–8</bold> Chelicera, dorsal and ventral aspects <bold>11</bold> Tegument of the seventh sternite; <bold>12</bold> Sternum, genital operculum and pectines <bold>14–15</bold> Metasomal segment V, lateral and ventral aspects <bold>16</bold> Telson <bold>18–19</bold> Femur, dorsal and external aspects <bold>20–22</bold> Patella, dorsal, external and ventral aspects. Female paratype (Ar.−USTC−XZLZ1402): <bold>9–10</bold> Chelicera, dorsal and ventral aspects <bold>17</bold> Telson <bold>23–24</bold> Femur, dorsal and external aspects <bold>25</bold> Patella, dorsal aspect. Scale bars = 2 mm.</p></caption><graphic xmlns:xlink="http://www.w3.org/1999/xlink" xlink:href="zookeys-495-041-g002.jpg" position="float" orientation="portrait" xlink:type="simple" id="oo_41606.jpg"/></fig><table-wrap id="T1" position="float" orientation="portrait"><label>Table 1.</label><caption><p>Measurements (mm) of <italic><tp:taxon-name><tp:taxon-name-part taxon-name-part-type="genus">Chaerilus</tp:taxon-name-part> <tp:taxon-name-part taxon-name-part-type="species">pseudoconchiformus</tp:taxon-name-part></tp:taxon-name></italic> sp. n., male holotype (Ar.-USTC-XZLZ1401) and female paratype (Ar.-USTC-XZLZ1402). The information of <italic><tp:taxon-name><tp:taxon-name-part taxon-name-part-type="genus">Chaerilus</tp:taxon-name-part> <tp:taxon-name-part taxon-name-part-type="species">wrzecionkoi</tp:taxon-name-part></tp:taxon-name></italic> from <xref ref-type="bibr" rid="B9">Kovařík (2012)</xref>.</p></caption><table rules="all"><tbody><tr><th rowspan="2" colspan="1"/><th rowspan="1" colspan="2"><italic><tp:taxon-name><tp:taxon-name-part taxon-name-part-type="genus">Chaerilus</tp:taxon-name-part> <tp:taxon-name-part taxon-name-part-type="species">pseudoconchiformus</tp:taxon-name-part></tp:taxon-name></italic> sp. n.</th><th rowspan="1" colspan="2"><italic><tp:taxon-name><tp:taxon-name-part taxon-name-part-type="genus">Chaerilus</tp:taxon-name-part> <tp:taxon-name-part taxon-name-part-type="species">wrzecionkoi</tp:taxon-name-part></tp:taxon-name></italic></th></tr><tr><th rowspan="1" colspan="1">Male holotype</th><th rowspan="1" colspan="1">Female paratype</th><th rowspan="1" colspan="1">Male holotype</th><th rowspan="1" colspan="1">Female paratype</th></tr><tr><td rowspan="1" colspan="1">Total length</td><td rowspan="1" colspan="1">37.4</td><td rowspan="1" colspan="1">37.1</td><td rowspan="1" colspan="1">37.0</td><td rowspan="1" colspan="1">39.0</td></tr><tr><td rowspan="1" colspan="1">Carapace:<break/> -Length<break/> -Anterior width<break/> -Posterior width</td><td rowspan="1" colspan="1"><break/> 4.5<break/> 2.4<break/> 5.0</td><td rowspan="1" colspan="1"><break/> 4.4<break/> 2.7<break/> 5.3</td><td rowspan="1" colspan="1"><break/> 4.3<break/> 4.4<break/></td><td rowspan="1" colspan="1"><break/> 4.5<break/> 5.1<break/></td></tr><tr><td rowspan="1" colspan="1">Mesosomal segments:<break/> -Length</td><td rowspan="1" colspan="1"><break/> 11.3</td><td rowspan="1" colspan="1"><break/> 13.5</td><td rowspan="1" colspan="1"/><td rowspan="1" colspan="1"/></tr><tr><td rowspan="1" colspan="1">Metasomal segment I:<break/> -Length<break/> -Width<break/> -Depth</td><td rowspan="1" colspan="1"><break/> 2.0<break/> 2.9<break/> 2.1</td><td rowspan="1" colspan="1"><break/> 1.8<break/> 2.8<break/> 2.1</td><td rowspan="1" colspan="1"><break/> 2.0<break/> 2.4<break/></td><td rowspan="1" colspan="1"><break/> 1.8<break/> 2.7<break/></td></tr><tr><td rowspan="1" colspan="1">Metasomal segment II:<break/> -Length<break/> -Width<break/> -Depth</td><td rowspan="1" colspan="1"><break/> 2.6<break/> 2.4<break/> 1.9</td><td rowspan="1" colspan="1"><break/> 2.2<break/> 2.4<break/> 1.8</td><td rowspan="1" colspan="1"><break/> 2.4<break/> 2.0<break/></td><td rowspan="1" colspan="1"><break/> 2.2<break/> 2.2<break/></td></tr><tr><td rowspan="1" colspan="1">Metasomal segment III: <break/> -Length<break/> -Width<break/> -Depth</td><td rowspan="1" colspan="1"><break/> 2.9<break/> 2.3<break/> 1.7</td><td rowspan="1" colspan="1"><break/> 2.5<break/> 2.2<break/> 1.8</td><td rowspan="1" colspan="1"><break/> 2.4<break/> 2.0<break/></td><td rowspan="1" colspan="1"><break/> 2.2<break/> 2.0<break/></td></tr><tr><td rowspan="1" colspan="1">Metasomal segment IV:<break/> -Length<break/> -Width<break/> -Depth</td><td rowspan="1" colspan="1"><break/> 3.3<break/> 2.1<break/> 1.6</td><td rowspan="1" colspan="1"><break/> 3.0<break/> 2.0<break/> 1.6</td><td rowspan="1" colspan="1"><break/> 2.7<break/> 1.9<break/></td><td rowspan="1" colspan="1"><break/> 2.7<break/> 1.8<break/></td></tr><tr><td rowspan="1" colspan="1">Metasomal segment V:<break/> -Length<break/> -Width<break/> -Depth</td><td rowspan="1" colspan="1"><break/> 5.4<break/> 1.9<break/> 1.5</td><td rowspan="1" colspan="1"><break/> 4.9<break/> 1.8<break/> 1.5</td><td rowspan="1" colspan="1"><break/> 4.7<break/> 1.8<break/></td><td rowspan="1" colspan="1"><break/> 4.4<break/> 1.6<break/></td></tr><tr><td rowspan="1" colspan="1">Telson:<break/> -Length<break/> -Width<break/> -Depth</td><td rowspan="1" colspan="1"><break/> 5.5<break/> 2.1<break/> 1.7</td><td rowspan="1" colspan="1"><break/> 4.8<break/> 2.0<break/> 1.7</td><td rowspan="1" colspan="1"><break/> 4.9<break/> <break/></td><td rowspan="1" colspan="1"><break/> 4.9<break/> <break/></td></tr><tr><td rowspan="1" colspan="1">Pedipalp femur:<break/> -Length<break/> -Width<break/> -Depth</td><td rowspan="1" colspan="1"><break/> 5.4<break/> 1.8<break/> 1.9</td><td rowspan="1" colspan="1"><break/> 4.1<break/> 1.7<break/> 1.9</td><td rowspan="1" colspan="1"><break/> 4.5<break/> 1.6<break/></td><td rowspan="1" colspan="1"><break/> 3.7<break/> 1.7<break/></td></tr><tr><td rowspan="1" colspan="1">Pedipalp patella:<break/> -Length<break/> -Width<break/> -Depth</td><td rowspan="1" colspan="1"><break/> 5.3<break/> 1.9<break/> 2.1</td><td rowspan="1" colspan="1"><break/> 4.1<break/> 2.0<break/> 2.4</td><td rowspan="1" colspan="1"><break/> 4.8<break/> 1.7<break/></td><td rowspan="1" colspan="1"><break/> 4.0<break/> 2.2<break/></td></tr><tr><td rowspan="1" colspan="1">Chela:<break/> -Length<break/> -Width (manus)<break/> -Depth (manus)</td><td rowspan="1" colspan="1"><break/> 10.2<break/> 3.2<break/> 3.1</td><td rowspan="1" colspan="1"><break/> 9.0<break/> 3.6<break/> 3.1</td><td rowspan="1" colspan="1"><break/> 9.0<break/> 3.5<break/></td><td rowspan="1" colspan="1"><break/> 8.3<break/> 3.5<break/></td></tr><tr><td rowspan="1" colspan="1">Movable finger:<break/> -Length</td><td rowspan="1" colspan="1"><break/> 5.2</td><td rowspan="1" colspan="1"><break/> 5.2</td><td rowspan="1" colspan="1"><break/> 5.0</td><td rowspan="1" colspan="1"><break/> 4.5</td></tr><tr><td rowspan="1" colspan="1">Pectinal teeth (left/right)</td><td rowspan="1" colspan="1">5/5</td><td rowspan="1" colspan="1">4/4</td><td rowspan="1" colspan="1">4/5</td><td rowspan="1" colspan="1">?</td></tr></tbody></table></table-wrap><table-wrap id="T2" position="float" orientation="portrait"><label>Table 2.</label><caption><p>Feature datasets of body length (BL, mm; segment by segment was measured and added in type specimens, while others were measured for overall length only), chela with length/width ratio (CR), number of granule rows of movable finger of pedipalp (RN), and number of pectinal teeth (PT) of <italic><tp:taxon-name><tp:taxon-name-part taxon-name-part-type="genus">Chaerilus</tp:taxon-name-part> <tp:taxon-name-part taxon-name-part-type="species">conchiformus</tp:taxon-name-part></tp:taxon-name></italic> (CO, Ar.-USTC-XZLZ1412), <italic><tp:taxon-name><tp:taxon-name-part taxon-name-part-type="genus">Chaerilus</tp:taxon-name-part> <tp:taxon-name-part taxon-name-part-type="species">pseudoconchiformus</tp:taxon-name-part></tp:taxon-name></italic> sp. n., and <italic><tp:taxon-name><tp:taxon-name-part taxon-name-part-type="genus">Chaerilus</tp:taxon-name-part> <tp:taxon-name-part taxon-name-part-type="species">tryznai</tp:taxon-name-part></tp:taxon-name></italic> (TY, Ar.-USTC-XZBM1401−02).</p></caption><table rules="all"><tbody><tr><th rowspan="1" colspan="1"/><th rowspan="1" colspan="1">Sex</th><th rowspan="1" colspan="1">BL</th><th rowspan="1" colspan="1">CR</th><th rowspan="1" colspan="1">RN</th><th rowspan="1" colspan="1">PT</th></tr><tr><td rowspan="1" colspan="1">XZLZ1401</td><td rowspan="1" colspan="1">♂</td><td rowspan="1" colspan="1">37.4</td><td rowspan="1" colspan="1">3.2</td><td rowspan="1" colspan="1">8/8</td><td rowspan="1" colspan="1">5/5</td></tr><tr><td rowspan="1" colspan="1">XZLZ1402</td><td rowspan="1" colspan="1">♀</td><td rowspan="1" colspan="1">37.1</td><td rowspan="1" colspan="1">2.5</td><td rowspan="1" colspan="1">8/8</td><td rowspan="1" colspan="1">4/4</td></tr><tr><td rowspan="1" colspan="1">XZLZ1403</td><td rowspan="1" colspan="1">♂</td><td rowspan="1" colspan="1">32.0</td><td rowspan="1" colspan="1">3.4</td><td rowspan="1" colspan="1">8/8</td><td rowspan="1" colspan="1">5/5</td></tr><tr><td rowspan="1" colspan="1">XZLZ1404</td><td rowspan="1" colspan="1">♀</td><td rowspan="1" colspan="1">36.0</td><td rowspan="1" colspan="1">2.5</td><td rowspan="1" colspan="1">8/8</td><td rowspan="1" colspan="1">4/4</td></tr><tr><td rowspan="1" colspan="1">XZLZ1405</td><td rowspan="1" colspan="1">♀</td><td rowspan="1" colspan="1">39.0</td><td rowspan="1" colspan="1">2.6</td><td rowspan="1" colspan="1">9/9</td><td rowspan="1" colspan="1">4/4</td></tr><tr><td rowspan="1" colspan="1">XZLZ1406</td><td rowspan="1" colspan="1">♀</td><td rowspan="1" colspan="1">32.5</td><td rowspan="1" colspan="1">2.4</td><td rowspan="1" colspan="1">8/8</td><td rowspan="1" colspan="1">3/3</td></tr><tr><td rowspan="1" colspan="1">XZLZ1407</td><td rowspan="1" colspan="1">♀</td><td rowspan="1" colspan="1">38.0</td><td rowspan="1" colspan="1">2.6</td><td rowspan="1" colspan="1">8/8</td><td rowspan="1" colspan="1">4/3</td></tr><tr><td rowspan="1" colspan="1">XZLZ1408</td><td rowspan="1" colspan="1">♀</td><td rowspan="1" colspan="1">37.0</td><td rowspan="1" colspan="1">2.3</td><td rowspan="1" colspan="1">8/8</td><td rowspan="1" colspan="1">3/3</td></tr><tr><td rowspan="1" colspan="1">XZLZ1409</td><td rowspan="1" colspan="1">♀</td><td rowspan="1" colspan="1">38.0</td><td rowspan="1" colspan="1">2.3</td><td rowspan="1" colspan="1">8/8</td><td rowspan="1" colspan="1">3/3</td></tr><tr><td rowspan="1" colspan="1">XZLZ1410</td><td rowspan="1" colspan="1">♀</td><td rowspan="1" colspan="1">37.0</td><td rowspan="1" colspan="1">2.5</td><td rowspan="1" colspan="1">8/8</td><td rowspan="1" colspan="1">4/3</td></tr><tr><td rowspan="1" colspan="1">XZLZ1411</td><td rowspan="1" colspan="1">♀</td><td rowspan="1" colspan="1">35.5</td><td rowspan="1" colspan="1">2.5</td><td rowspan="1" colspan="1">8/8</td><td rowspan="1" colspan="1">4/3</td></tr><tr><td rowspan="1" colspan="1">XZLZ1412(CO)</td><td rowspan="1" colspan="1">♀</td><td rowspan="1" colspan="1">32.0</td><td rowspan="1" colspan="1">1.9</td><td rowspan="1" colspan="1">7/7</td><td rowspan="1" colspan="1">4/4</td></tr><tr><td rowspan="1" colspan="1">XZBM1401(TY)</td><td rowspan="1" colspan="1">♀</td><td rowspan="1" colspan="1">44.0</td><td rowspan="1" colspan="1">2.8</td><td rowspan="1" colspan="1">8/8</td><td rowspan="1" colspan="1">3/3</td></tr><tr><td rowspan="1" colspan="1">XZBM1402(TY)</td><td rowspan="1" colspan="1">♀</td><td rowspan="1" colspan="1">39.0</td><td rowspan="1" colspan="1">2.6</td><td rowspan="1" colspan="1">8/8</td><td rowspan="1" colspan="1">3/3</td></tr></tbody></table></table-wrap><table-wrap id="T3" position="float" orientation="portrait"><label>Table 3.</label><caption><p>The differences between chaerilids from China: <italic><tp:taxon-name><tp:taxon-name-part taxon-name-part-type="genus">Chaerilus</tp:taxon-name-part> <tp:taxon-name-part taxon-name-part-type="species">conchiformus</tp:taxon-name-part></tp:taxon-name></italic>, <italic><tp:taxon-name><tp:taxon-name-part taxon-name-part-type="genus">Chaerilus</tp:taxon-name-part> <tp:taxon-name-part taxon-name-part-type="species">dibangvalleycus</tp:taxon-name-part></tp:taxon-name></italic>, <italic><tp:taxon-name><tp:taxon-name-part taxon-name-part-type="genus">Chaerilus</tp:taxon-name-part> <tp:taxon-name-part taxon-name-part-type="species">mainlingensis</tp:taxon-name-part></tp:taxon-name></italic>, <italic><tp:taxon-name><tp:taxon-name-part taxon-name-part-type="genus">Chaerilus</tp:taxon-name-part> <tp:taxon-name-part taxon-name-part-type="species">pictus</tp:taxon-name-part></tp:taxon-name></italic>, <italic><tp:taxon-name><tp:taxon-name-part taxon-name-part-type="genus">Chaerilus</tp:taxon-name-part> <tp:taxon-name-part taxon-name-part-type="species">pseudoconchiformus</tp:taxon-name-part></tp:taxon-name></italic> sp. n., <italic><tp:taxon-name><tp:taxon-name-part taxon-name-part-type="genus">Chaerilus</tp:taxon-name-part> <tp:taxon-name-part taxon-name-part-type="species">wrzecionkoi</tp:taxon-name-part></tp:taxon-name></italic>, <italic><tp:taxon-name><tp:taxon-name-part taxon-name-part-type="genus">Chaerilus</tp:taxon-name-part> <tp:taxon-name-part taxon-name-part-type="species">tessellatus</tp:taxon-name-part></tp:taxon-name></italic>, <italic><tp:taxon-name><tp:taxon-name-part taxon-name-part-type="genus">Chaerilus</tp:taxon-name-part> <tp:taxon-name-part taxon-name-part-type="species">tricostatus</tp:taxon-name-part></tp:taxon-name></italic>, and <italic><tp:taxon-name><tp:taxon-name-part taxon-name-part-type="genus">Chaerilus</tp:taxon-name-part> <tp:taxon-name-part taxon-name-part-type="species">tryznai</tp:taxon-name-part></tp:taxon-name></italic>; body length (BL, mm); carapace with the anterior margin (straight or curving, CA); chela with length/width ratio respectively in females and males (CR(F), CR(M)), dorsal secondary carinae of the chela (DS); rows number of denticles on fixed and movable fingers of chelae (RF); the tegument of the seventh sternite (SVII); holotype (H), paratype (P), new material (N).</p></caption><table rules="all"><tbody><tr><th rowspan="1" colspan="1"/><th rowspan="1" colspan="1"><italic><tp:taxon-name><tp:taxon-name-part taxon-name-part-type="species">conchiformus</tp:taxon-name-part></tp:taxon-name></italic> (H&amp;N)</th><th rowspan="1" colspan="1"><italic><tp:taxon-name><tp:taxon-name-part taxon-name-part-type="species">dibangvalleycus</tp:taxon-name-part></tp:taxon-name></italic> (H&amp;P)</th><th rowspan="1" colspan="1"><italic><tp:taxon-name><tp:taxon-name-part taxon-name-part-type="species">mainlingensis</tp:taxon-name-part></tp:taxon-name></italic> (H&amp;P)</th><th rowspan="1" colspan="1"><italic><tp:taxon-name><tp:taxon-name-part taxon-name-part-type="species">pictus</tp:taxon-name-part></tp:taxon-name></italic> (H&amp;P)</th><th rowspan="1" colspan="1"><italic><tp:taxon-name><tp:taxon-name-part taxon-name-part-type="species">pseudoconchiformus</tp:taxon-name-part></tp:taxon-name></italic> sp. n. (H&amp;P)</th><th rowspan="1" colspan="1"><italic><tp:taxon-name><tp:taxon-name-part taxon-name-part-type="species">wrzecionkoi</tp:taxon-name-part></tp:taxon-name></italic> (H&amp;P)</th><th rowspan="1" colspan="1"><italic><tp:taxon-name><tp:taxon-name-part taxon-name-part-type="species">tessellatus</tp:taxon-name-part></tp:taxon-name></italic> (H&amp;P)</th><th rowspan="1" colspan="1"><italic><tp:taxon-name><tp:taxon-name-part taxon-name-part-type="species">tricostatus</tp:taxon-name-part></tp:taxon-name></italic> (N)</th><th rowspan="1" colspan="1"><italic><tp:taxon-name><tp:taxon-name-part taxon-name-part-type="species">tryznai</tp:taxon-name-part></tp:taxon-name></italic> (H, P&amp;N)</th></tr><tr><td rowspan="1" colspan="1">BL</td><td rowspan="1" colspan="1">32−44</td><td rowspan="1" colspan="1">36−42</td><td rowspan="1" colspan="1">40−41</td><td rowspan="1" colspan="1">38−66</td><td rowspan="1" colspan="1">32–39</td><td rowspan="1" colspan="1">33−41</td><td rowspan="1" colspan="1">35−52</td><td rowspan="1" colspan="1">48−60</td><td rowspan="1" colspan="1">30–44</td></tr><tr><td rowspan="1" colspan="1">CA</td><td rowspan="1" colspan="1">straight</td><td rowspan="1" colspan="1">slightly curving</td><td rowspan="1" colspan="1">slightly depressed</td><td rowspan="1" colspan="1">slightly curving</td><td rowspan="1" colspan="1">straight</td><td rowspan="1" colspan="1">straight</td><td rowspan="1" colspan="1">straight</td><td rowspan="1" colspan="1">straight</td><td rowspan="1" colspan="1">straight</td></tr><tr><td rowspan="1" colspan="1">CR(F)</td><td rowspan="1" colspan="1">1.8−1.9</td><td rowspan="1" colspan="1">?</td><td rowspan="1" colspan="1">2.4−2.8</td><td rowspan="1" colspan="1">2.4</td><td rowspan="1" colspan="1">2.3−2.6</td><td rowspan="1" colspan="1">2.4</td><td rowspan="1" colspan="1">2.2</td><td rowspan="1" colspan="1">2.2−2.4</td><td rowspan="1" colspan="1">2.6−2.9</td></tr><tr><td rowspan="1" colspan="1">CR(M)</td><td rowspan="1" colspan="1">?</td><td rowspan="1" colspan="1">?</td><td rowspan="1" colspan="1">?</td><td rowspan="1" colspan="1">2.5</td><td rowspan="1" colspan="1">3.2−3.4</td><td rowspan="1" colspan="1">2.6</td><td rowspan="1" colspan="1">?</td><td rowspan="1" colspan="1">3.7</td><td rowspan="1" colspan="1">&gt;3</td></tr><tr><td rowspan="1" colspan="1">DS</td><td rowspan="1" colspan="1">present</td><td rowspan="1" colspan="1">absent</td><td rowspan="1" colspan="1">absent</td><td rowspan="1" colspan="1">present</td><td rowspan="1" colspan="1">present</td><td rowspan="1" colspan="1">present</td><td rowspan="1" colspan="1">present</td><td rowspan="1" colspan="1">absent</td><td rowspan="1" colspan="1">present</td></tr><tr><td rowspan="1" colspan="1">RF</td><td rowspan="1" colspan="1">8</td><td rowspan="1" colspan="1">7 or 8 <xref ref-type="table-fn" rid="TN1">*<sup>1</sup></xref></td><td rowspan="1" colspan="1">7</td><td rowspan="1" colspan="1">13 or 14</td><td rowspan="1" colspan="1">8 or 9</td><td rowspan="1" colspan="1">8(9?) <xref ref-type="table-fn" rid="TN2">*<sup>2</sup></xref></td><td rowspan="1" colspan="1">11</td><td rowspan="1" colspan="1">11or 12</td><td rowspan="1" colspan="1">8</td></tr><tr><td rowspan="1" colspan="1">SVII</td><td rowspan="1" colspan="1">weakly granular; with carinae</td><td rowspan="1" colspan="1">granular; with carinae</td><td rowspan="1" colspan="1">weakly granular; with carinae</td><td rowspan="1" colspan="1">?</td><td rowspan="1" colspan="1">granular; without carinae</td><td rowspan="1" colspan="1">granular; without carinae</td><td rowspan="1" colspan="1">with carinae</td><td rowspan="1" colspan="1">granular; with carinae</td><td rowspan="1" colspan="1">granular; without carinae</td></tr></tbody></table><table-wrap-foot><fn id="TN1"><label>*<sup>1</sup></label><p>Nine rows of denticles on fixed and movable fingers of pedipalp chelae in the holotype (<xref ref-type="bibr" rid="B1">Bastawade 2006</xref>: Fig. 5). But the author thought that there are seven or eight rows in <italic><tp:taxon-name><tp:taxon-name-part taxon-name-part-type="genus">Chaerilus</tp:taxon-name-part> <tp:taxon-name-part taxon-name-part-type="species">dibangvalleycus</tp:taxon-name-part></tp:taxon-name></italic> and 10−11 in <italic><tp:taxon-name><tp:taxon-name-part taxon-name-part-type="genus">Chaerilus</tp:taxon-name-part> <tp:taxon-name-part taxon-name-part-type="species">tricostatus</tp:taxon-name-part></tp:taxon-name></italic> (<xref ref-type="bibr" rid="B1">Bastawade 2006</xref>: 454).</p></fn><fn id="TN2"><label>*<sup>2</sup></label><p>Nine rows of denticles on movable fingers of pedipalp chelae in the holotype (<xref ref-type="bibr" rid="B9">Kovařík 2012</xref>: Fig. 64), but the author described eight rows in <italic><tp:taxon-name><tp:taxon-name-part taxon-name-part-type="genus">Chaerilus</tp:taxon-name-part> <tp:taxon-name-part taxon-name-part-type="species">wrzecionkoi</tp:taxon-name-part></tp:taxon-name></italic> (<xref ref-type="bibr" rid="B9">Kovařík 2012</xref>: 11).</p></fn></table-wrap-foot></table-wrap></tp:treatment-sec><tp:treatment-sec sec-type="Etymology"><title>Etymology.</title><p>The specific name refers to the geographically and morphologically most closely related species <italic><tp:taxon-name><tp:taxon-name-part taxon-name-part-type="genus">Chaerilus</tp:taxon-name-part> <tp:taxon-name-part taxon-name-part-type="species">conchiformus</tp:taxon-name-part></tp:taxon-name></italic>, adding the Greek prefix “pseudo−” as “pseudoconchiformus”, because the habitus of both sexes is very similar to that of <italic><tp:taxon-name><tp:taxon-name-part taxon-name-part-type="genus">Chaerilus</tp:taxon-name-part> <tp:taxon-name-part taxon-name-part-type="species">conchiformus</tp:taxon-name-part></tp:taxon-name></italic>.</p></tp:treatment-sec><tp:treatment-sec sec-type="Description"><title>Description.</title><p>Based on male holotype and female paratype.</p><p><italic>Coloration</italic> (Figs <xref ref-type="fig" rid="F1">1–4</xref>). Basically reddish brown. Carapace dark red-brown with black parts and yellowish stripes. Mesosomal tergites dark red-brown with yellowish stripes. Metasoma: all segments dark red-brown. Telson dark red-brown with reddish brown part; aculeus light red-brown. Chelicerae reddish brown with dark reticular pattern on dorsal surface. Pedipalps: femur, patella and chela dark red-brown with dark carinae. Legs dark red-brown and red-brown on distal segments. Sternum, genital operculum and sternites red-brown with some light parts. Pectines light yellow.</p><p><italic>Morphology</italic>. Carapace carinated, with the anterior margin straight; with dense granules of nearly equal size; lateral furrow moderately deep; large granules form 2 longitudinal lateral carinae (Fig. <xref ref-type="fig" rid="F2">5</xref>). Median ocular tubercle with granules. Lateral ocular tubercle small with a pair of lateral eyes and some granules (Fig. <xref ref-type="fig" rid="F2">6</xref>). Lateral eyes distinctly smaller than median eyes (Fig. <xref ref-type="fig" rid="F2">5</xref>).</p><!--PageBreak--><p><italic>Mesosoma</italic>: Tergites uniform distributing with granules of larger and unequal size; tergites I to II without carinae, each of tergites III to VI bearing a pairs of obsolete granular carinae on posterior margin, tergite VII bearing two pairs of obsolete granular lateral carinae, but middle pair is represented only by ridges without expressed carinae; sternum pentagonal; genital operculum triangular; pectinal teeth count 5/5 in males and 3−4 in females, with fulcra well developed (Figs <xref ref-type="fig" rid="F2">12–13</xref>); sternites III to VI are smooth, sternite VII granular without carinae (Fig. <xref ref-type="fig" rid="F2">11</xref>).</p><!--PageBreak--><!--PageBreak--><p><italic>Metasoma</italic>: Length about 4.8 times as long as carapace in males and 4.4 in females; segment I always wider than long; segments I to V with 10-8-8-8-7 granular carinae; the ventromedian and ventrolateral carinae of segment V composed of strong, dentated granules, ventromedian carina posteriorly bifurcated as “Y” (Figs <xref ref-type="fig" rid="F2">14–15</xref>); all segments with sparse small granules. Vesicle is almost smooth; aculeus slightly curved (Figs <xref ref-type="fig" rid="F2">16–17</xref>).</p><p><italic>Chelicerae</italic>: Tibia surfaces smooth; thickly covered with numerous short, silky hairs, extending to ventral aspect of chelicerae and dorsal aspect of fixed fingers; ventral inner edges of movable finger with some minute teeth (2−3 obsolete teeth in two males and 3−9 well developed and obsolete teeth in nine females) (Figs <xref ref-type="fig" rid="F2">7–10</xref>).</p><p><italic>Pedipalp</italic>: Tegument granular. The femur has four carinae and the patella has five granular carinae (Figs <xref ref-type="fig" rid="F2">18</xref>–<xref ref-type="fig" rid="F3">27</xref>). Chela with length/width ratio average of 3.3 in males (two adults) and 2.5 in females (nine adults), has seven granulated dorsointernal, except internal carina obsolete; entire tegument of chela manus densely covered with coarse granules, forming some indistinct reticular pattern (Figs <xref ref-type="fig" rid="F3">28–33</xref>); fingers straight, the cutting edge of movable finger with 8 or 9 (mainly 8) rows of denticles (Figs <xref ref-type="fig" rid="F3">34–35</xref>). Trichobothriotaxy of type B; orthobothriotaxic (<xref ref-type="bibr" rid="B15">Vachon 1974</xref>) (Figs <xref ref-type="fig" rid="F2">18</xref>–<xref ref-type="fig" rid="F3">33</xref>).</p><fig id="F3" position="float" orientation="portrait"><label>Figures 26–35.</label><caption><p><italic><tp:taxon-name><tp:taxon-name-part taxon-name-part-type="genus">Chaerilus</tp:taxon-name-part> <tp:taxon-name-part taxon-name-part-type="species">pseudoconchiformus</tp:taxon-name-part></tp:taxon-name></italic> sp. n. Male holotype: <bold>28–30</bold> Chela, dorsoexternal, ventral, and internal aspects <bold>34</bold> Movable finger of pedipalp. Female paratype (Ar.−USTC−XZLZ1402): <bold>26–27</bold> Patella, external and ventral aspects <bold>31–33</bold> Chela, dorsoexternal, ventral, and internal aspects <bold>35</bold> Movable finger of pedipalp. Scale bars = 2 mm.</p></caption><graphic xmlns:xlink="http://www.w3.org/1999/xlink" xlink:href="zookeys-495-041-g003.jpg" position="float" orientation="portrait" xlink:type="simple" id="oo_41607.jpg"/></fig><p><italic>Legs</italic>: Tibia without tibial spur. Basitarsus with two pedal spurs strongly developed. Tarsi with two rows of spiniform setae.</p></tp:treatment-sec><tp:treatment-sec sec-type="Variation"><title>Variation.</title><p>Coloration and morphology in holotype and paratypes are very similar (feature datasets please see Table <xref ref-type="table" rid="T2">2</xref>).</p></tp:treatment-sec><tp:treatment-sec sec-type="Habitat"><title>Habitat.</title><p>Found under the stones in mixed forest.</p></tp:treatment-sec><tp:treatment-sec sec-type="Distribution"><title>Distribution.</title><p>China (Xizang).</p></tp:treatment-sec><ref-list><ref id="B9"><mixed-citation xmlns:xlink="http://www.w3.org/1999/xlink" xlink:type="simple"><person-group><name name-style="western"><surname>Kovařík</surname><given-names>F</given-names></name></person-group> (<year>2012</year>) <article-title>Five new species of <italic><tp:taxon-name><tp:taxon-name-part taxon-name-part-type="genus">Chaerilus</tp:taxon-name-part></tp:taxon-name></italic> Simon, 1877 from China, Indonesia, Malaysia, Philippines, Thailand, and Vietnam (<tp:taxon-name><tp:taxon-name-part taxon-name-part-type="order">Scorpiones</tp:taxon-name-part></tp:taxon-name>: <tp:taxon-name><tp:taxon-name-part taxon-name-part-type="family">Chaerilidae</tp:taxon-name-part></tp:taxon-name>).</article-title><source>Euscorpius</source><volume>149</volume>: <fpage>1</fpage>−<lpage>14</lpage>.</mixed-citation></ref><ref id="B1"><mixed-citation xmlns:xlink="http://www.w3.org/1999/xlink" xlink:type="simple"><person-group><name name-style="western"><surname>Bastawade</surname><given-names>DB</given-names></name></person-group> (<year>2006</year>) <article-title><tp:taxon-name><tp:taxon-name-part taxon-name-part-type="class">Arachnida</tp:taxon-name-part></tp:taxon-name>: <tp:taxon-name><tp:taxon-name-part taxon-name-part-type="class">Scorpionida</tp:taxon-name-part></tp:taxon-name>, <tp:taxon-name><tp:taxon-name-part taxon-name-part-type="order">Uropygi</tp:taxon-name-part></tp:taxon-name>, <tp:taxon-name><tp:taxon-name-part taxon-name-part-type="order">Schizomida</tp:taxon-name-part></tp:taxon-name> and Oncopodid <tp:taxon-name><tp:taxon-name-part taxon-name-part-type="order">Opiliones</tp:taxon-name-part></tp:taxon-name> (<tp:taxon-name><tp:taxon-name-part taxon-name-part-type="subphylum">Chelicerata</tp:taxon-name-part></tp:taxon-name>).</article-title><source>Zool. Surv, India. Fauna of Arunachal Pradesh</source>, <series>State Fauna Series</series><volume>13</volume>: <fpage>449</fpage>−<lpage>465</lpage>.</mixed-citation></ref><ref id="B16"><mixed-citation xmlns:xlink="http://www.w3.org/1999/xlink" xlink:type="simple"><person-group><name name-style="western"><surname>Zhu</surname><given-names>MS</given-names></name><name name-style="western"><surname>Han</surname><given-names>GX</given-names></name><name name-style="western"><surname>Lourenço</surname><given-names>WR</given-names></name></person-group> (<year>2008</year>) <article-title>The chaerilid scorpions of China (<tp:taxon-name><tp:taxon-name-part taxon-name-part-type="order">Scorpiones</tp:taxon-name-part></tp:taxon-name>: <tp:taxon-name><tp:taxon-name-part taxon-name-part-type="family">Chaerilidae</tp:taxon-name-part></tp:taxon-name>).</article-title><source>Zootaxa</source><volume>1943</volume>: <fpage>37</fpage>−<lpage>52</lpage>.</mixed-citation></ref><ref id="B15"><mixed-citation xmlns:xlink="http://www.w3.org/1999/xlink" xlink:type="simple"><person-group><name name-style="western"><surname>Vachon</surname><given-names>M</given-names></name></person-group> (<year>1974</year>) <article-title>Etude des caracteres utilises pour classer les familles et les genres de Scorpions (Arachnides). 1. La trichobothriotaxie en arachnologie. Sigles trichobothriaux et types de trichobothriotaxie chez les Scorpions.</article-title><source>Bulletin du Museum national d’Histoire naturelle</source>, <publisher-loc>Paris</publisher-loc>, <series>3e ser.</series>, <volume>140</volume>: <fpage>857</fpage>–<lpage>958</lpage>.</mixed-citation></ref></ref-list></tp:taxon-treatment>
